# Supplementary material for: Effect of Pulsed Electric Fields on the Shelf Stability and Sensory Acceptability of Osmotically Dehydrated Spinach: A Mathematical Modeling Approach
Source: Foods. 2024 May 3;13(9):1410. doi: 10.3390/foods13091410 (PMC11083339; doi:10.3390/foods13091410)
Supplement: Supplementary file 1 [file foods-13-01410-s001.zip]

Archive with 1 entries (1 files):
- foods-2941850-supplementary.pdf
